# Supplementary material for: Vegetation Affecting Water Quality in Small Streams: Case Study in Hemiboreal Forests, Latvia
Source: Plants (Basel). 2022 May 16;11(10):1316. doi: 10.3390/plants11101316 (PMC9142884; doi:10.3390/plants11101316)
Supplement: Supplementary file 1 [file plants-11-01316-s001.zip]

Archive with 1 entries (1 files):
- plants-1728214-supplementary.pdf
